# Supplementary material for: Exploring the Developmental Progression of Endosperm Cavity Formation in Maize Grain and the Underlying Molecular Basis Using X-Ray Tomography and Genome Wide Association Study
Source: Front Plant Sci. 2022 Apr 7;13:847884. doi: 10.3389/fpls.2022.847884 (PMC9021861; doi:10.3389/fpls.2022.847884)
Supplement: Supplementary file 1 [file Table_1.XLSX]

## Sheet: Suplemental table1
Supplementale table1. Inner cavity size of maize gain from 299 inbreed maize lines
Inbreed line	Inner Cavity Size (mm3)
MN	1.48454
MN	3.65062
MN	5.27706
04K5702	1.84586
04K5702	2.63813
04K5702	2.28037
HSBN	7.76598
HSBN	8.73699
MO113	1.03457
MO113	2.43495
MO113	1.68858
04K5686	0.171725
04K5686	0.106607
Dong46	1.61869
Dong46	2.80486
Dong46	1.738
Xi502	3.333
Xi502	2.55756
CIMBL112	1.76487
CIMBL112	2.4129
CIMBL112	1.37927
5237	1.3074
5237	2.12587
5237	1.29239
Si444	4.49979
Si444	3.45928
4019	0.871999
4019	1.0412
HZS	2.03025
HZS	3.575
HZS	1.75167
Si273	1.78951
Si273	2.71472
Si273	1.71927
HB	1.95112
HB	2.15048
HB	1.74489
NMJT	1.08902
NMJT	0.965461
CIMBL54	4.73218
CIMBL54	6.75224
CIMBL54	3.83807
DSB	1.99381
DSB	1.73431
Ry697	3.19686
Ry697	1.9032
Ry697	1.15592
Gy237	2.39053
Gy237	3.32626
Gy237	2.92851
CIMBL48	0.330417
CIMBL48	0.339238
Shen135	0.993234
Shen135	0.990894
Yan414	2.5173
Yan414	4.04523
ZZ01	4.97394
ZZ01	2.16986
ZZ01	1.51562
GEMS58	1.83254
GEMS58	2.58943
GEMS58	1.45884
IRF314	0.447199
IRF314	0.451824
CIMBL1	2.01646
CIMBL1	1.6197
CIMBL1	2.42234
CML473	1.81756
CML473	1.47335
CML473	1.57881
Ry732	0.280299
Ry732	1.20005
Ry732	1.71932
GEMS45	0.50837
GEMS45	0.629307
GEMS45	0.331417
GEMS55	4.04453
GEMS55	3.80761
GEMS55	4.27217
GEMS60	1.2524
GEMS60	0.939264
HTH-17	4.00511
HTH-17	3.96088
HTH-17	3.09789
Sy1052	1.96748
Sy1052	4.8317
Sy1052	2.68984
CIMBL153	6.14218
CIMBL153	8.12252
DH29	0.968594
DH29	1.33646
DH29	0.742344
Xun971	2.40783
Xun971	2.86444
Chang7-2	11.0192
Chang7-2	2.33092
Chang7-2	3.91219
CIMBL95	3.19091
CIMBL95	2.72183
CIMBL95	3.52984
WH413	1.10023
WH413	2.02759
WH413	0.392886
Zong3	0.649745
Zong3	0.890018
Zong3	0.22921
GEMS29	1.62822
GEMS29	1.90019
GEMS29	0.812727
GEMS53	0.771714
GEMS53	1.22205
K14	2.06342
K14	1.79201
150	8.80208
150	2.83894
150	7.14911
B111	1.76129
B111	0.567952
B111	1.91829
177	3.92111
177	3.22644
CIMBL45	2.55767
CIMBL45	3.11904
CIMBL84	2.78921
CIMBL84	1.7797
CIMBL84	3.72834
TY9	0.783268
TY9	1.60801
TY9	0.799245
ZB648	1.03288
ZB648	1.36491
4F1	3.99636
4F1	2.2302
4F1	1.86394
GEMS31	2.18784
GEMS31	1.84154
GEMS31	2.77297
8902	3.7147
8902	1.99224
8902	2.63145
BT1	3.11555
BT1	4.32782
BT1	1.74784
CML189	1.43587
CML189	1.04133
CML189	1.15342
CML325	9.83672
CML325	3.33848
CML325	13.7161
Dan599	1.52965
Dan599	1.99557
Dan599	0.647844
Ry713	15.1454
Ry713	8.48997
M165	4.47698
M165	2.9783
M165	2.79903
Liao5262	4.58586
Liao5262	5.70495
Liao5262	1.74784
Nan21-3	3.53321
Nan21-3	6.65854
Nan21-3	9.90735
By4944	1.11649
By4944	1.54303
GEMS11	2.8002
GEMS11	1.29345
GEMS11	2.31592
CIMBL75	1.75723
CIMBL75	3.24418
CIMBL75	1.94447
CIMBL83	0.503733
CIMBL83	1.38052
CIMBL83	0.733994
CIMBL89	0.79274
CIMBL89	0.612688
Liao159	2.84667
Liao159	1.78833
Liao159	3.88481
Q1261	2.44192
Q1261	1.49374
Q1261	1.67341
Sy1035	2.40487
Sy1035	3.29308
Tie7922	4.15286
Tie7922	2.68073
Tie7922	2.94457
CIMBL143	0.609609
CIMBL143	0.656531
CIMBL143	0.529296
CIMBL55	1.41018
CIMBL55	1.58143
CIMBL55	1.05434
CIMBL46	1.25161
CIMBL46	1.669
CIMBL46	1.3375
CML115	2.53486
CML115	1.34639
CML115	2.42484
R08	1.83083
R08	0.748841
R08	2.31631
835b	1.2545
835b	1.45068
835b	1.22664
By4839	0.358654
By4839	1.06984
By4839	1.90495
CIMBL134	0.850452
CIMBL134	1.38526
CIMBL134	0.832514
JH96C	0.401134
JH96C	0.489782
JH96C	0.6454
Lv28	1.99677
Lv28	2.32149
Lv28	1.11261
TT16	3.13621
TT16	4.16568
TT16	1.86466
Zong31	1.96688
Zong31	2.0377
B113	0.14916
B113	0.292043
B113	0.13514
CIMBL147	0.235713
CIMBL147	0.531332
CIMBL57	0.268925
CIMBL57	0.188821
CIMBL57	0.30615
Dan598	3.86719
Dan598	1.59265
Dan598	2.43918
M153	1.81092
M153	0.944231
M153	1.11749
Sy3073	1.41626
Sy3073	1.42652
Sy3073	1.26781
By809	2.17535
By809	3.13294
By809	1.03672
GEMS24	0.422604
GEMS24	0.233887
GEMS25	1.78269
GEMS25	2.01177
GEMS25	3.36244
268	2.57695
268	1.63495
By813	0.42772
By813	0.546869
CIMBL42	5.53632
CIMBL42	2.32507
CIMBL42	2.9303
CIMBL98	1.13738
CIMBL98	0.836964
1462	1.5579
1462	1.75303
1462	0.98093
526018	1.72852
526018	3.02937
526018	4.25543
CIMBL145	1.46364
CIMBL145	3.4281
CIMBL145	3.4462
BEM	2.84643
BEM	1.60252
BEM	3.36251
D863F	0.468499
D863F	0.435465
D863F	0.444418
Gy1032	0.556008
Gy1032	0.75382
Gy1032	1.47563
Zheng35	1.49033
Zheng35	4.6504
Zheng35	3.34667
B73	0.82992
B73	1.27686
GEMS42	2.00455
GEMS42	0.76382
GEMS42	1.39253
GEMS50	1.12963
GEMS50	0.820063
CIMBL151	3.26311
CIMBL151	4.86379
CIMBL151	4.55228
CIMBL58	0.928197
CIMBL58	1.04361
CIMBL58	1.48895
CIMBL69	0.458393
CIMBL69	0.770109
CIMBL69	0.708477
CML114	1.26023
CML114	2.19291
CML114	1.19716
CML116	1.39139
CML116	1.4073
CML134	3.32668
CML134	4.12636
CML134	4.88899
TY2	0.791387
TY2	1.09935
TY2	2.08858
Ye478	5.29678
Ye478	3.01246
CIMBL155	1.83301
CIMBL155	1.15189
CIMBL155	3.65375
Ji853	3.17338
Ji853	3.08174
Ji853	3.14112
TY7	1.83173
TY7	0.570411
TY7	1.72993
CIMBL79	1.25066
CIMBL79	2.39853
CIMBL79	0.111712
Dan360	1.26512
Dan360	2.99073
Dan360	0.65833
JH59	1.49226
JH59	0.672601
JH59	0.843534
Liao5263	1.64315
Liao5263	0.535742
Liao5263	1.6182
Sy999	1.10911
Sy999	2.1109
Sy999	1.53405
CML326	4.18416
CML326	2.0219
CML326	1.75337
ES40	0.353229
ES40	0.952206
ES40	1.38512
GEMS28	0.39663
GEMS28	0.308118
GEMS51	0.94591
GEMS51	1.17117
GEMS59	1.41295
GEMS59	2.20324
GEMS59	1.45101
GEMS63	0.243357
GEMS63	1.31272
GEMS63	0.664352
501	4.29337
501	4.14773
501	3.87567
By4960	3.14279
By4960	2.30434
LG001	0.157341
LG001	0.21388
LG001	0.11475
TY6	1.7449
TY6	1.581
TY6	2.06074
Sy998	2.45737
Sy998	2.14636
TY1	2.19398
TY1	2.77617
TY1	1.42098
By855	2.25437
By855	2.18777
By855	0.94835
Qi205	0.541067
Qi205	0.291952
Qi205	0.484513
CIMBL78	0.381458
CIMBL78	0.529326
S22	1.33486
S22	1.19915
S22	0.886856
Hu803	3.05525
Hu803	1.58829
Hu803	2.2022
By807	9.62324
By807	10.2674
CIMBL104	1.61439
CIMBL104	3.47481
CIMBL104	1.29562
CIMBL149	1.71654
CIMBL149	2.32666
CIMBL149	1.99306
CIMBL40	1.8812
CIMBL40	0.737685
CIMBL40	2.56622
By815	2.36705
By815	4.17485
By815	4.92983
GEMS17	1.47676
GEMS17	1.80789
GEMS27	8.56943
GEMS27	8.05198
GEMS27	1.67571
GEMS49	2.33527
GEMS49	0.603093
GEMS49	1.51285
GEMS61	0.936189
GEMS61	1.89979
CML113	2.46492
CML113	1.9346
CML113	7.6617
Zheng653	1.83888
Zheng653	0.932459
CIMBL96	12.8319
CIMBL96	7.20343
CML324	3.73312
CML324	5.78416
CML225	3.26998
CML225	7.8674
HuangC	0.445185
HuangC	0.312249
HuangC	0.43763
LY	4.81559
LY	2.55086
LY	4.96254
647	0.596101
647	0.839738
CIMBL97	1.87931
CIMBL97	0.970906
CIMBL97	1.15697
CIMBL141	4.09696
CIMBL141	5.23958
Dan4245	3.84849
Dan4245	1.3901
Dan4245	4.40234
K12	5.94572
K12	4.75175
K12	3.72687
C8605	1.37906
C8605	5.33364
C8605	1.59875
CML121	9.85773
CML121	7.41129
CML121	19.4992
Sy1032	6.03704
Sy1032	6.51064
Sy1032	8.94788
Dan340	1.50337
Dan340	1.40931
CIMBL49	3.2308
CIMBL49	2.50121
CIMBL49	5.53142
TY5	14.8113
TY5	6.64237
TY5	8.29399
Z2018F	7.96561
Z2018F	14.025
chuan48-2	1.6338
chuan48-2	1.3265
chuan48-2	1.32823
CIMBL150	0.835398
CIMBL150	0.872291
CIMBL150	1.97393
CIMBL93	2.57457
CIMBL93	3.25421
CIMBL93	2.94468
Sy1077	0.443692
Sy1077	0.423842
Sy1077	0.446689
CML118	0.599274
CML118	0.254657
CML118	0.25472
CML411	2.5137
CML411	1.82153
CML411	1.62843
7327	0.319368
7327	0.558337
7327	0.652324
B151	0.470615
B151	0.811802
B151	1.56233
CIMBL111	1.20161
CIMBL111	1.39678
CIMBL111	0.523339
CIMBL124	0.221085
CIMBL124	1.68489
CIMBL124	0.558241
CIMBL136	1.77384
CIMBL136	3.90764
GEMS30	4.73585
GEMS30	3.81579
GEMS37	2.40991
GEMS37	4.06595
GEMS37	0.961514
18-599	1.9314
18-599	1.76251
18-599	2.80157
CIMBL24	3.39394
CIMBL24	2.88512
CIMBL24	2.61898
CIMBL3	4.3349
CIMBL3	3.20084
CIMBL52	6.25939
CIMBL52	1.84836
CIMBL52	4.68623
CIMBL88	0.648149
CIMBL88	0.456347
CIMBL88	0.381184
CML361	14.7645
CML361	10.4111
By843	1.43628
By843	0.507923
By843	1.16926
238	1.49414
238	0.853729
238	2.06638
CIMBL140	2.38297
CIMBL140	1.98486
CIMBL140	1.71051
CIMBL148	2.85751
CIMBL148	3.79582
CIMBL156	12.274
CIMBL156	3.70337
CIMBL156	13.9142
CIMBL92	1.48493
CIMBL92	1.4784
CIMBL92	1.52913
LXN	7.49225
LXN	4.71497
P178	0.724306
P178	1.65782
CIMBL116	4.5357
CIMBL116	4.74016
CIMBL116	2.19631
CIMBL2	3.20939
CIMBL2	1.96094
CIMBL2	8.50442
CML323	9.42064
CML323	7.38881
GEMS19	4.14771
GEMS19	4.86875
GEMS19	1.87959
GEMS43	1.00609
GEMS43	1.67322
GEMS43	1.88912
CIMBL117	1.10512
CIMBL117	1.31738
CIMBL117	1.3786
CIMBL72	8.84621
CIMBL72	11.387
CIMBL72	5.77316
CIMBL91	1.2743
CIMBL91	1.22356
Ye107	0.605912
Ye107	0.81775
CF3	0.529254
CF3	0.548206
CIMBL138	20.3016
CIMBL138	16.67
CIMBL138	21.8095
CIMBL63	0.00804692
CIMBL63	0.00742825
CIMBL77	4.43626
CIMBL77	3.00744
CIMBL77	2.80299
CIMBL86	0.739565
CIMBL86	1.48593
CIMBL86	2.17175
CIMBL14	1.46547
CIMBL14	0.728209
CIMBL14	1.39276
5311	0.886592
5311	1.01335
3411	3.16711
3411	4.58196
CIMBL139	1.69071
CIMBL139	2.33874
CIMBL139	0.75181
CIMBL106	2.65805
CIMBL106	2.58406
Tian77	2.72401
Tian77	4.38011
Tian77	2.26209
Zhong69	2.53812
Zhong69	2.65453
Zhong69	3.37395
P138	1.11155
P138	1.33953
CIMBL5	1.91326
CIMBL5	3.8873
CIMBL10	3.98012
CIMBL10	4.44556
CIMBL10	4.47116
CML69	2.49194
CML69	2.14164
CML69	2.35765
SW92E114	5.61812
SW92E114	6.20747
SW92E114	3.81338
GEMS40	2.24482
GEMS40	3.7887
GEMS40	2.75269
CIMBL38	1.71246
CIMBL38	2.54023
CIMBL38	1.99764
CML170	0.681292
CML170	1.11064
CML170	0.934305
CML304	1.01055
CML304	1.27987
CML304	1.49754
XZ698	3.15102
XZ698	3.07036
XZ698	1.40755
07KS4	6.20509
07KS4	6.27525
07KS4	7.33084
CIMBL101	1.43783
CIMBL101	1.48173
CIMBL101	2.15178
CML168	2.25853
CML168	2.52337
CML168	2.0601
CML360	2.39104
CML360	3.49896
CML360	2.60299
CML486	0.797714
CML486	1.15237
CML486	0.969249
CIMBL105	3.89482
CIMBL105	4.48672
CIMBL105	6.31482
CIMBL110	26.9032
CIMBL110	27.9178
CIMBL71	1.4224
CIMBL71	1.16389
CIMBL82	1.53501
CIMBL82	1.7927
CIMBL82	1.49432
CIMBL99	1.4415
CIMBL99	3.47894
CIMBL99	17.1551
CML31	1.84089
CML31	1.97473
CML31	1.95025
CIMBL51	2.24928
CIMBL51	1.64339
CIMBL51	10.8776
CIMBL67	2.47958
CIMBL67	3.37402
CIMBL67	2.96674
CIMBL107	1.65799
CIMBL107	2.12017
CIMBL107	3.16413
CIMBL114	3.04607
CIMBL114	13.2507
CIMBL114	3.18298
Zhi41	2.3795
Zhi41	2.31994
Zhi41	2.56054
GEMS20	0.632031
GEMS20	0.881076
GEMS20	0.831006
CIMBL119	3.18259
CIMBL119	4.05415
CIMBL119	2.61133
CIMBL21	7.20422
CIMBL21	12.028
CIMBL26	3.46293
CIMBL26	2.5209
3H-2	4.76088
3H-2	13.6343
3H-2	5.01928
CML228	1.93772
CML228	2.59314
CML228	2.05434
CML26	14.708
CML26	2.02381
CML26	1.0743
CML327	2.01177
CML327	1.79645
CIMBL35	1.2914
CIMBL35	1.7244
CIMBL35	1.01734
CIMBL36	2.50536
CIMBL36	2.49814
CIMBL36	2.67269
CIMBL37	1.58938
CIMBL37	1.81008
CIMBL37	1.646
CIMBL144	1.78319
CIMBL144	2.26118
CIMBL15	4.24066
CIMBL15	11.9067
CIMBL15	4.35523
CIMBL100	0.685026
CIMBL100	0.689084
CML412	9.66406
CML412	5.39765
CML412	4.70467
CIMBL25	2.56545
CIMBL25	2.33636
YZ15	2.2653
YZ15	1.12593
YZ15	1.02833
CIMBL33	1.41938
CIMBL33	1.30327
CIMBL33	1.16754
SC55	3.58626
SC55	2.22763
SC55	2.7542
CML226	6.1281
CML226	10.4255
CML226	9.42878
CML169	2.9156
CML169	3.21365
CML169	1.91049
CML172	1.86898
CML172	2.52533
CML172	2.26094
CML465	12.7215
CML465	6.26276
CML465	6.90062
CML32	1.38013
CML32	1.26341
CML454	1.69165
CML454	3.35843
CML454	2.93376
CIMBL128	1.11296
CIMBL128	0.856422
CIMBL128	0.853335
CIMBL22	3.26029
CIMBL22	5.62214
CIMBL22	2.02862
CIMBL53	4.50248
CIMBL53	4.41463
CIMBL53	2.22526
CIMBL68	0.896097
CIMBL68	1.1002
CIMBL68	1.28206
CML165	4.632
CML165	5.46676
CIMBL130	1.12687
CIMBL130	1.02724
CIMBL130	1.09501
CIMBL131	0.861187
CIMBL131	0.823154
CIMBL131	0.97799
Hua83-2	7.42541
Hua83-2	6.51865
CIMBL18	1.42609
CIMBL18	2.15573
CIMBL18	1.1049
CIMBL7	0.905943
CIMBL7	1.38324
CIMBL31	1.89635
CIMBL31	2.48644
Jiao51	1.67319
Jiao51	2.3108
B11	5.33931
B11	7.34333
B11	2.2164
GEMS33	8.93469
GEMS33	8.07384
GEMS33	10.265
CML29	3.04265
CML29	1.58969
CML29	2.52097
CML451	4.51891
CML451	4.93171
CML451	2.44346
CML305	1.17444
CML305	1.17339
CML305	1.55931
CML497	4.62924
CML497	8.28273
CML300	27.0252
CML300	2.27939
CML300	2.25846
CIMBL65	1.36686
CIMBL65	1.26234
CIMBL65	0.905883
CML28	0.971311
CML28	1.63716
CML282	7.7421
CML282	8.41179
CML285	1.58852
CML285	1.59104
CML285	1.80518
CIMBL66	2.44235
CIMBL66	2.071
CIMBL66	2.7964
CIMBL122	10.0515
CIMBL122	13.9141
CML286	2.40346
CML286	14.7895
CML286	4.871
GEMS2	1.14358
GEMS2	1.97571
GEMS2	1.31338
GEMS16	30.5771
GEMS16	46.402
GEMS62	1.05263
GEMS62	1.25579
GEMS62	0.979661
GEMS65	1.41323
GEMS65	1.51652
GEMS65	1.58497
GEMS66	11.9188
GEMS66	10.4774
CIMBL146	1.79224
CIMBL146	2.6348
Ye52106	1.42329
R15	1.31532
